# Supplementary material for: Cochlear Implants and the Aided Audiogram: A Retrospective Study Comparing Performance Across Device Manufacturers
Source: Audiol Res. 2025 Jul 2;15(4):79. doi: 10.3390/audiolres15040079 (PMC12286021; doi:10.3390/audiolres15040079)
Supplement: Supplementary file 1 [file audiolres-15-00079-s001.zip]

Archive with 4 entries (4 files):
- Figure S1.tif
- Figure S2.tif
- Figure S3.tif
- Figure S4.pdf
